# Supplementary material for: GC–MS analysis of soil faecal biomarkers uncovers mammalian species and the economic management of the archeological site "Le Colombare di Negrar"
Source: Sci Rep. 2023 Apr 4;13:5538. doi: 10.1038/s41598-023-32601-9 (PMC10073104; doi:10.1038/s41598-023-32601-9)
Supplement: Supplementary file 1 — Supplementary Information. [file 41598_2023_32601_MOESM1_ESM.xlsx]

## Sheet: Trench 5-2020
1
compound	ng	ng/mg	ng	ng/mg	Mean (ng/mg)	Mean pg/mg o ng/g
LCA	3.92	0.00392	2.96	0.00296	0.00344	3.44
HDCA	<LOQ	<LOQ	<LOQ	<LOQ
UDCA	1.98	0.00198	<LOQ	<LOQ	0.00198	1.98
DCA	44.77	0.04477	42.67	0.04267	0.04372	43.72
CDCA	<LOQ	<LOQ	<LOQ	<LOQ
epicoprostanol	7.34	0.00734	4.61	0.00461	0.005975	5.975
cholesterol	58.48	0.05848	46.14	0.04614	0.05231	52.31
DHC	1.31	0.00131	0.82	0.00082	0.001065	1.065
stigmasterol	0.43	0.00043	0.4	0.0004	0.000415	0.415
β-Sitosterol	8.15	0.00815	7.67	0.00767	0.00791	7.91
β-Sitostanol	2.44	0.00244	1.78	0.00178	0.00211	2.11
2
compound	ng	ng/mg	ng	ng/mg	Mean (ng/mg)	Mean pg/mg o ng/g
LCA	2.41	0.00241	2.59	0.00259	0.0025	2.5
HDCA	1.73	0.00173	1.87	0.00187	0.0018	1.8
UDCA	<LOQ	<LOQ	<LOQ	<LOQ
DCA	42.74	0.04274	49.77	0.04977	0.046255	46.255
CDCA	<LOQ	<LOQ	<LOQ	<LOQ
epicoprostanol	5.73	0.00573	7.69	0.00769	0.00671	6.71
cholesterol	10.77	0.01077	14.32	0.01432	0.012545	12.545
DHC	2.55	0.00255	2.91	0.00291	0.00273	2.73
stigmasterol	6.01	0.00601	6.67	0.00667	0.00634	6.34
β-Sitosterol	40.26	0.04026	35.9	0.0359	0.03808	38.08
β-Sitostanol	8.82	0.00882	9.41	0.00941	0.009115	9.115
3
compound	ng	ng/mg	ng	ng/mg	Mean (ng/mg)	Mean pg/mg o ng/g
LCA	1.59	0.00159	1.54	0.00154	0.001565	1.565
HDCA	<LOQ	<LOQ	<LOQ	<LOQ
UDCA	<LOQ	<LOQ	<LOQ	<LOQ
DCA	37.81	0.03781	48.87	0.04887	0.04334	43.34
CDCA	<LOQ	<LOQ	<LOQ	<LOQ
epicoprostanol	7.29	0.00729	11.6	0.0116	0.009445	9.445
cholesterol	26.04	0.02604	46.56	0.04656	0.0363	36.3
DHC	1.43	0.00143	1.93	0.00193	0.00168	1.68
stigmasterol	17.07	0.01707	29.62	0.02962	0.023345	23.345
β-Sitosterol	72.78	0.07278	101.53	0.10153	0.087155	87.155
β-Sitostanol	13.21	0.01321	21.33	0.02133	0.01727	17.27
4
compound	ng	ng/mg	ng	ng/mg	Mean (ng/mg)	Mean pg/mg o ng/g
LCA	1.98	0.00198	1.6	0.0016	0.00179	1.79
HDCA	<LOQ	<LOQ	<LOQ	<LOQ
UDCA	2.78	0.00278	2.76	0.00276	0.00277	2.77
DCA	62.29	0.06229	57.91	0.05791	0.0601	60.1
CDCA	<LOQ	<LOQ	<LOQ	<LOQ
epicoprostanol	17.95	0.01795	20.15	0.02015	0.01905	19.05
cholesterol	59.45	0.05945	72.55	0.07255	0.066	66
DHC	3.12	0.00312	2.94	0.00294	0.00303	3.03
stigmasterol	11.61	0.01161	12.35	0.01235	0.01198	11.98
β-Sitosterol	128.46	0.12846	122.62	0.12262	0.12554	125.54
β-Sitostanol	36.31	0.03631	38.98	0.03898	0.037645	37.645
5
compound	ng	ng/mg	ng	ng/mg	Mean (ng/mg)	Mean pg/mg o ng/g
LCA	2.28	0.00228	1.97	0.00197	0.002125	2.125
HDCA	<LOQ	<LOQ	<LOQ	<LOQ
UDCA	2.9	0.0029	3.61	0.00361	0.003255	3.255
DCA	47.49	0.04749	49.1	0.0491	0.048295	48.295
CDCA	<LOQ	<LOQ	<LOQ	<LOQ
epicoprostanol	25.81	0.02581	26.99	0.02699	0.0264	26.4
cholesterol	18.26	0.01826	13.93	0.01393	0.016095	16.095
DHC	2.58	0.00258	2.17	0.00217	0.002375	2.375
stigmasterol	46.69	0.04669	33.45	0.03345	0.04007	40.07
β-Sitosterol	251.61	0.25161	140.79	0.14079	0.1962	196.2
β-Sitostanol	32.5	0.0325	23	0.023	0.02775	27.75
6
compound	ng	ng/mg	ng	ng/mg	Mean (ng/mg)	Mean pg/mg o ng/g
LCA	0.69	0.00069	1.82	0.00182	0.001255	1.255
HDCA	<LOQ	<LOQ	<LOQ	<LOQ
UDCA	4.19	0.00419	3.24	0.00324	0.003715	3.715
DCA	22.93	0.02293	16.45	0.01645	0.01969	19.69
CDCA	<LOQ	<LOQ	<LOQ	<LOQ
epicoprostanol	16.69	0.01669	15.16	0.01516	0.015925	15.925
cholesterol	8.71	0.00871	6.47	0.00647	0.00759	7.59
DHC	1.85	0.00185	1.8	0.0018	0.001825	1.825
stigmasterol	11.37	0.01137	10.72	0.01072	0.011045	11.045
β-Sitosterol	94.94	0.09494	160.44	0.16044	0.12769	127.69
β-Sitostanol	21.52	0.02152	30.02	0.03002	0.02577	25.77
7
compound	ng	ng/mg	ng	ng/mg	Mean (ng/mg)	Mean pg/mg o ng/g
LCA	1.74	0.00174	2.33	0.00233	0.002035	2.035
HDCA	<LOQ	<LOQ	<LOQ	<LOQ
UDCA	<LOQ	<LOQ	<LOQ	<LOQ
DCA	66.44	0.06644	55.18	0.05518	0.06081	60.81
CDCA	<LOQ	<LOQ	<LOQ	<LOQ
epicoprostanol	21.04	0.02104	22.23	0.02223	0.021635	21.635
cholesterol	34.89	0.03489	44.57	0.04457	0.03973	39.73
DHC	2.58	0.00258	2.96	0.00296	0.00277	2.77
stigmasterol	9.61	0.00961	11.22	0.01122	0.010415	10.415
β-Sitosterol	35.45	0.03545	41.57	0.04157	0.03851	38.51
β-Sitostanol	9.63	0.00963	10.21	0.01021	0.00992	9.92

## Sheet: Trench 4-2021
8
compound	ng	ng/mg	ng	ng/mg	Mean (ng/mg)	Mean pg/mg o ng/g
LCA	12.24	0.01224	9.77	0.00977	0.011005	11.005
HDCA	<LOQ	<LOQ	<LOQ	<LOQ
UDCA	<LOQ	<LOQ	<LOQ	<LOQ
DCA	188.91	0.18891	245.48	0.24548	0.217195	217.195
CDCA	<LOQ	<LOQ	<LOQ	<LOQ
epicoprostanol	6.79	0.00679	10.59	0.01059	0.00869	8.69
cholesterol	495.74	0.49574	583.21	0.58321	0.539475	539.475
DHC	70.22	0.07022	80.49	0.08049	0.075355	75.355
stigmasterol	476.06	0.47606	515.09	0.51509	0.495575	495.575
β-Sitosterol	1980.72	1.98072	2163.35	2.16335	2.07204	2072.03
β-Sitostanol	254.15	0.25415	279.74	0.27974	0.266945	266.945
9
compound	ng	ng/mg	ng	ng/mg	Mean (ng/mg)	Mean pg/mg o ng/g
LCA	3	0.003	2.5	0.0025	0.00275	2.75
HDCA	<LOQ	<LOQ	<LOQ	<LOQ
UDCA	<LOQ	<LOQ	<LOQ	<LOQ
DCA	134.35	0.13435	104.66	0.10466	0.119505	119.505
CDCA	<LOQ	<LOQ	<LOQ	<LOQ
epicoprostanol	18.54	0.01854	16.16	0.01616	0.01735	17.35
cholesterol	217.21	0.21721	131.89	0.13189	0.17455	174.55
DHC	19.23	0.01923	13.59	0.01359	0.01641	16.41
stigmasterol	166.07	0.16607	119.07	0.11907	0.14257	142.57
β-Sitosterol	411.57	0.41157	464.87	0.46487	0.43822	438.22
β-Sitostanol	90.47	0.09047	70.8	0.0708	0.080635	80.635
10
compound	ng	ng/mg	ng	ng/mg	Mean (ng/mg)	Mean pg/mg o ng/g
LCA	3.15	0.00315	1.53	0.00153	0.00234	2.34
HDCA	<LOQ	<LOQ	<LOQ	<LOQ
UDCA	9.61	0.00961	11.14	0.01114	0.010375	10.375
DCA	102.15	0.10215	93.13	0.09313	0.09764	97.64
CDCA	<LOQ	<LOQ	<LOQ	<LOQ
epicoprostanol	40.74	0.04074	35.79	0.03579	0.038265	38.265
cholesterol	123.64	0.12364	111.46	0.11146	0.11755	117.55
DHC	9.38	0.00938	8.37	0.00837	0.008875	8.875
stigmasterol	148.07	0.14807	127.06	0.12706	0.137565	137.565
β-Sitosterol	320.83	0.32083	304.5	0.3045	0.312665	312.665
β-Sitostanol	53.51	0.05351	48.94	0.04894	0.051225	51.225
11
compound	ng	ng/mg	ng	ng/mg	Mean (ng/mg)	Mean pg/mg o ng/g
LCA	1.5	0.0015	1.08	0.00108	0.00129	1.29
HDCA	<LOQ	<LOQ	<LOQ	<LOQ
UDCA	4.3	0.0043	4.94	0.00494	0.00462	4.62
DCA	90.18	0.09018	84.9	0.0849	0.08754	87.54
CDCA	<LOQ	<LOQ	<LOQ	<LOQ
epicoprostanol	18.67	0.01867	18.1	0.0181	0.018385	18.385
cholesterol	131.54	0.13154	106.21	0.10621	0.118875	118.875
DHC	2.65	0.00265	2.37	0.00237	0.00251	2.51
stigmasterol	39.02	0.03902	39.16	0.03916	0.03909	39.09
β-Sitosterol	178.09	0.17809	181.24	0.18124	0.179665	179.665
β-Sitostanol	26.12	0.02612	28.67	0.02867	0.027395	27.395
12
compound	ng	ng/mg	ng	ng/mg	Mean (ng/mg)	Mean pg/mg o ng/g
LCA	2.29	0.00229	2.38	0.00238	0.002335	2.335
HDCA	<LOQ	<LOQ	<LOQ	<LOQ
UDCA	4.25	0.00425	3.7	0.0037	0.003975	3.975
DCA	132.3	0.1323	135.33	0.13533	0.133815	133.815
CDCA	4.41	0.00441	2.33	0.00233	0.00337	3.37
epicoprostanol	22.58	0.02258	21.47	0.02147	0.022025	22.025
cholesterol	130.6	0.1306	139.98	0.13998	0.13529	135.29
DHC	7.94	0.00794	8.14	0.00814	0.00804	8.04
stigmasterol	185.93	0.18593	178.53	0.17853	0.18223	182.23
β-Sitosterol	768.69	0.76869	637.23	0.63723	0.70296	702.96
β-Sitostanol	60.35	0.06035	58.06	0.05806	0.059205	59.205
13
compound	ng	ng/mg	ng	ng/mg	Mean (ng/mg)	Mean pg/mg o ng/g
LCA	3.41	0.00341	3.85	0.00385	0.00363	3.63
HDCA	<LOQ	<LOQ	<LOQ	<LOQ
UDCA	4.83	0.00483	5.1	0.0051	0.004965	4.965
DCA	47.51	0.04751	43.85	0.04385	0.04568	45.68
CDCA	<LOQ	<LOQ	<LOQ	<LOQ
epicoprostanol	22.02	0.02202	23.16	0.02316	0.02259	22.59
cholesterol	68.55	0.06855	56.32	0.05632	0.062435	62.435
DHC	0.23	0.00023	0.13	0.00013	0.00018	0.18
stigmasterol	10.57	0.01057	8.53	0.00853	0.00955	9.55
β-Sitosterol	30.44	0.03044	28	0.028	0.02922	29.22
β-Sitostanol	8.01	0.00801	6.93	0.00693	0.00747	7.47
14					9
compound	ng	ng/mg	ng	ng/mg	Mean (ng/mg)	Mean pg/mg o ng/g
LCA	3.77	0.00377	3.06	0.00306	0.003415	3.415
HDCA	<LOQ	<LOQ	<LOQ	<LOQ
UDCA	4.44	0.00444	4.36	0.00436	0.0044	4.4
DCA	35.67	0.03567	40.88	0.04088	0.038275	38.275
CDCA	<LOQ	<LOQ	<LOQ	<LOQ
epicoprostanol	18.53	0.01853	19.16	0.01916	0.018845	18.845
cholesterol	61.21	0.06121	50.1	0.0501	0.055655	55.655
DHC	0.67	0.00067	1.35	0.00135	0.00101	1.01
stigmasterol	13.7	0.0137	17.42	0.01742	0.01556	15.56
β-Sitosterol	24.91	0.02491	42.02	0.04202	0.033465	33.465
β-Sitostanol	6.26	0.00626	11.94	0.01194	0.0091	9.1
